# Supplementary material for: Antifibrotic effects of eupatilin on TGF-β1-treated human vocal fold fibroblasts
Source: PLoS One. 2021 Mar 25;16(3):e0249041. doi: 10.1371/journal.pone.0249041 (PMC7993872; doi:10.1371/journal.pone.0249041)
Supplement: S3 File — (TXT) [file pone.0249041.s003.txt]

The English in this document has been checked by at least two professional editors, both native speakers of English. For a certificate, please see:
http://www.textcheck.com/certificate/LyHKLs
